# Supplementary material for: Insights into Kidney Dysplasia in Duplex Kidneys: From Radiologic Diagnosis to Histopathologic Understanding
Source: Biomedicines. 2024 May 18;12(5):1126. doi: 10.3390/biomedicines12051126 (PMC11117610; doi:10.3390/biomedicines12051126)
Supplement: Supplementary file 1 [file biomedicines-12-01126-s001.zip]

Archive with 1 entries (1 files):
- biomedicines-2998463-supplementary.pdf
